# Supplementary material for: Environmentally Relevant Mixture of Pesticides Affect Mobility and DNA Integrity of Early Life Stages of Rainbow Trout (Oncorhynchus mykiss)
Source: Toxics. 2021 Jul 22;9(8):174. doi: 10.3390/toxics9080174 (PMC8402510; doi:10.3390/toxics9080174)
Supplement: Supplementary file 1 [file toxics-09-00174-s001.zip]

Archive with 1 entries (1 files):
- toxics-1292570-supplementary.pdf
